# Supplementary material for: Psychological, Physical, and Heat Stress Indicators Prior to and after a 15-Minute Structural Firefighting Task
Source: Biology (Basel). 2022 Jan 10;11(1):104. doi: 10.3390/biology11010104 (PMC8773347; doi:10.3390/biology11010104)
Supplement: Supplementary file 1 [file biology-11-00104-s001.zip]

Archive with 1 entries (1 files):
- biology-1532988-supplementary.pdf
